# Supplementary material for: The quest for the identity of Orthoceratiumlacustre (Scopoli, 1763) reveals centuries of misidentifications (Diptera, Dolichopodidae)
Source: Zookeys. 2018 Aug 16;(782):49–79. doi: 10.3897/zookeys.782.26329 (PMC6160834; doi:10.3897/zookeys.782.26329)
Supplement: XML Treatment for Orthoceratium lacustre [file zookeys.782.26329-treatment1.xml]

<!DOCTYPE tp:taxon-treatment
  PUBLIC "-//TaxonX//DTD Taxonomic Treatment Publishing DTD v0 20100105//EN" "tax-treatment-NSO.dtd">
<tp:taxon-treatment xmlns:tp="http://www.plazi.org/taxpub"><tp:treatment-meta><kwd-group><label>Taxon classification</label><kwd><named-content xmlns:xlink="http://www.w3.org/1999/xlink" content-type="kingdom">Animalia</named-content></kwd><kwd><named-content xmlns:xlink="http://www.w3.org/1999/xlink" content-type="order">Diptera</named-content></kwd><kwd><named-content xmlns:xlink="http://www.w3.org/1999/xlink" content-type="family">Dolichopodidae</named-content></kwd></kwd-group><mixed-citation publication-type="journal"><person-group><name><surname>Pollet</surname><given-names>Marc</given-names></name><name><surname>Stark</surname><given-names>Andreas</given-names></name></person-group><article-title>The quest for the identity of <italic><tp:taxon-name><tp:taxon-name-part taxon-name-part-type="genus" reg="Orthoceratium">Orthoceratium</tp:taxon-name-part><tp:taxon-name-part taxon-name-part-type="species" reg="lacustre">lacustre</tp:taxon-name-part></tp:taxon-name></italic> (Scopoli, 1763) reveals centuries of misidentifications (<tp:taxon-name><tp:taxon-name-part taxon-name-part-type="order">Diptera</tp:taxon-name-part></tp:taxon-name>, <tp:taxon-name><tp:taxon-name-part taxon-name-part-type="family">Dolichopodidae</tp:taxon-name-part></tp:taxon-name>)</article-title><source>Zookeys</source><day>16</day><month>8</month><year>2018</year><volume>2018</volume><issue>782</issue><fpage>49</fpage><lpage>79</lpage><pub-id pub-id-type="doi">10.3897/zookeys.782.26329</pub-id></mixed-citation></tp:treatment-meta><tp:nomenclature><tp:taxon-name>
              <tp:taxon-name-part taxon-name-part-type="genus" reg="Orthoceratium">Orthoceratium</tp:taxon-name-part>
              <tp:taxon-name-part taxon-name-part-type="species" reg="lacustre">lacustre</tp:taxon-name-part>
            </tp:taxon-name><tp:taxon-authority>(Scopoli, 1763)</tp:taxon-authority><xref ref-type="fig" rid="F1">Figs 1</xref><xref ref-type="fig" rid="F2">, 2</xref><xref ref-type="fig" rid="F3">, 3A–B</xref><xref ref-type="fig" rid="F4">, 4A, B, D, F</xref><xref ref-type="fig" rid="F5">, 5A–B</xref><xref ref-type="fig" rid="F6">, 6A–B</xref><xref ref-type="fig" rid="F7">, 7</xref><xref ref-type="fig" rid="F10">, 10B</xref><tp:nomenclature-citation-list><tp:nomenclature-citation><tp:taxon-name>
                  <tp:taxon-name-part taxon-name-part-type="genus" reg="Musca">Musca</tp:taxon-name-part>
                  <tp:taxon-name-part taxon-name-part-type="species" reg="lacustris">lacustris</tp:taxon-name-part>
                </tp:taxon-name><comment>Scopoli, 1763: 343. Type locality: Carniola (= present-day Slovenia) – presumably transferred to <tp:taxon-name><tp:taxon-name-part taxon-name-part-type="genus" reg="Orthoceratium">Orthoceratium</tp:taxon-name-part></tp:taxon-name> by <xref ref-type="bibr" rid="B35">Schrank (1803)</xref></comment></tp:nomenclature-citation></tp:nomenclature-citation-list></tp:nomenclature><tp:treatment-sec sec-type="Notes on synonyms" id="SECID0ELQAG"><title>Notes on synonyms.</title><p><italic><tp:taxon-name><tp:taxon-name-part taxon-name-part-type="genus" reg="Musca">Musca</tp:taxon-name-part><tp:taxon-name-part taxon-name-part-type="species" reg="formosa">formosa</tp:taxon-name-part></tp:taxon-name></italic> Haliday, 1832 and <italic><tp:taxon-name><tp:taxon-name-part taxon-name-part-type="genus" reg="Medeterus">Medeterus</tp:taxon-name-part><tp:taxon-name-part taxon-name-part-type="species" reg="viridipes">viridipes</tp:taxon-name-part></tp:taxon-name></italic> Macquart, 1834, previously listed as synonyms of <italic><tp:taxon-name><tp:taxon-name-part taxon-name-part-type="genus" reg="Orthoceratium">O.</tp:taxon-name-part><tp:taxon-name-part taxon-name-part-type="species" reg="lacustre">lacustre</tp:taxon-name-part></tp:taxon-name></italic>, clearly refer to <italic><tp:taxon-name><tp:taxon-name-part taxon-name-part-type="genus" reg="Orthoceratium">O.</tp:taxon-name-part><tp:taxon-name-part taxon-name-part-type="species" reg="sabulosum">sabulosum</tp:taxon-name-part></tp:taxon-name></italic> (see further).</p></tp:treatment-sec><tp:treatment-sec sec-type="diagnosis" id="SECID0E4RAG"><title>Diagnosis.</title><p>Large, short-bodied, slender, entirely green species with abdomen 1.6 × as long as thorax (Figs <xref ref-type="fig" rid="F2">2</xref>, <xref ref-type="fig" rid="F3">3A, B</xref>). All legs mainly dark and metallic with narrowly yellow knees. Wing smokey reddish yellow, with reddish yellow veins (Fig. <xref ref-type="fig" rid="F5">5A, B</xref>). Apical section of vein M<sub>1</sub> with strong sinous bend at ½. Posterior border of wing indented at vein CuA<sub>1</sub>. Coxa I with strong white pubescence, and with three black bristles only at apex. Coxa II with only pale bristles at apex anteriorly. Pedicel with short apical bristles (Figure <xref ref-type="fig" rid="F4">4F</xref>). Ac uniseriate, rather small, at most 1/3 as long as <abbrev xmlns:xlink="http://www.w3.org/1999/xlink" xlink:title="dorsocentral bristle pairs" id="ABBRID0EXSAG" xlink:type="simple">dc</abbrev>. Male: face not as wide as postpedicel is long (Figure <xref ref-type="fig" rid="F4">4A</xref>). Postpedicel elongate triangular, at least 1.2 × as long as deep (Figure <xref ref-type="fig" rid="F4">4D</xref>). T<sub>V</sub> with blunt ventral process at each side bearing short dark separate bristles (Figure <xref ref-type="fig" rid="F10">10B</xref>). Femur I with small ovoid brownish yellow <abbrev xmlns:xlink="http://www.w3.org/1999/xlink" xlink:title="posteroventral" id="ABBRID0EJTAG" xlink:type="simple">pv</abbrev> tuft just beyond basal 1/4, about 1/8 of femur length (Figure <xref ref-type="fig" rid="F6">6A</xref>). Femora I–II with multiple rows of very short white erect setae on basal ½. Tibia II with three <abbrev xmlns:xlink="http://www.w3.org/1999/xlink" xlink:title="anterodorsal" id="ABBRID0ERTAG" xlink:type="simple">ad</abbrev> bristles, with basal bristle shorter, and with one <abbrev xmlns:xlink="http://www.w3.org/1999/xlink" xlink:title="anteroventral" id="ABBRID0EVTAG" xlink:type="simple">av</abbrev> bristle. Tibia III with four strong and one small <abbrev xmlns:xlink="http://www.w3.org/1999/xlink" xlink:title="posterodorsal" id="ABBRID0EZTAG" xlink:type="simple">pd</abbrev> bristles. Tarsus I with only one claw, and tarsomere taI<sub>1</sub> mostly unmetallic (Figure <xref ref-type="fig" rid="F6">6B</xref>).</p><fig id="F3" position="float" orientation="portrait"><label>Figure 3.</label><caption><p><italic><tp:taxon-name><tp:taxon-name-part taxon-name-part-type="genus" reg="Orthoceratium">Orthoceratium</tp:taxon-name-part><tp:taxon-name-part taxon-name-part-type="species" reg="lacustre">lacustre</tp:taxon-name-part></tp:taxon-name></italic>, habitus (W): <bold>A</bold> male <bold>B</bold> female. <italic><tp:taxon-name><tp:taxon-name-part taxon-name-part-type="genus" reg="Orthoceratium">Orthoceratium</tp:taxon-name-part><tp:taxon-name-part taxon-name-part-type="species" reg="sabulosum">sabulosum</tp:taxon-name-part></tp:taxon-name></italic>, habitus: <bold>C</bold> male <bold>D</bold> female. Same scale in all pictures.</p></caption><graphic xmlns:xlink="http://www.w3.org/1999/xlink" xlink:href="zookeys-782-049-g003.jpg" position="float" orientation="portrait" xlink:type="simple" id="oo_223747.jpg"/></fig><fig id="F4" position="float" orientation="portrait"><label>Figure 4.</label><caption><p><italic><tp:taxon-name><tp:taxon-name-part taxon-name-part-type="genus" reg="Orthoceratium">Orthoceratium</tp:taxon-name-part><tp:taxon-name-part taxon-name-part-type="species" reg="lacustre">lacustre</tp:taxon-name-part></tp:taxon-name></italic>, head: <bold>A</bold> face (male) <bold>B</bold> face (female) <bold>D</bold> antenna (male) <bold>F</bold> pedicel, posterior view (male). <italic><tp:taxon-name><tp:taxon-name-part taxon-name-part-type="genus" reg="Orthoceratium">Orthoceratium</tp:taxon-name-part><tp:taxon-name-part taxon-name-part-type="species" reg="sabulosum">sabulosum</tp:taxon-name-part></tp:taxon-name></italic>, head: <bold>C</bold> face (male) <bold>E</bold> antenna (male) <bold>G</bold> pedicel, posterior view (male).</p></caption><graphic xmlns:xlink="http://www.w3.org/1999/xlink" xlink:href="zookeys-782-049-g004.jpg" position="float" orientation="portrait" xlink:type="simple" id="oo_223748.jpg"/></fig><fig id="F5" position="float" orientation="portrait"><label>Figure 5.</label><caption><p><italic><tp:taxon-name><tp:taxon-name-part taxon-name-part-type="genus" reg="Orthoceratium">Orthoceratium</tp:taxon-name-part><tp:taxon-name-part taxon-name-part-type="species" reg="lacustre">lacustre</tp:taxon-name-part></tp:taxon-name></italic>, wing and halter: <bold>A</bold> male <bold>B</bold> female. <italic><tp:taxon-name><tp:taxon-name-part taxon-name-part-type="genus" reg="Orthoceratium">Orthoceratium</tp:taxon-name-part><tp:taxon-name-part taxon-name-part-type="species" reg="sabulosum">sabulosum</tp:taxon-name-part></tp:taxon-name></italic>: <bold>C</bold> wing (male). Veins R<sub>4+5</sub>, M<sub>1</sub>, CuA<sub>1</sub>, and dm-cu indicated.</p></caption><graphic xmlns:xlink="http://www.w3.org/1999/xlink" xlink:href="zookeys-782-049-g005.jpg" position="float" orientation="portrait" xlink:type="simple" id="oo_223749.jpg"/></fig><fig id="F6" position="float" orientation="portrait"><label>Figure 6.</label><caption><p><italic><tp:taxon-name><tp:taxon-name-part taxon-name-part-type="genus" reg="Orthoceratium">Orthoceratium</tp:taxon-name-part><tp:taxon-name-part taxon-name-part-type="species" reg="lacustre">lacustre</tp:taxon-name-part></tp:taxon-name></italic>, male: <bold>A</bold> femur I (posteroventral view) <bold>B</bold> tarsomere I<sub>5</sub>, with left tarsus on the left and right tarsus on the right hand side (dorsal view). <italic><tp:taxon-name><tp:taxon-name-part taxon-name-part-type="genus" reg="Orthoceratium">Orthoceratium</tp:taxon-name-part><tp:taxon-name-part taxon-name-part-type="species" reg="sabulosum">sabulosum</tp:taxon-name-part></tp:taxon-name></italic>, male: <bold>C</bold> femur I (posteroventral view).</p></caption><graphic xmlns:xlink="http://www.w3.org/1999/xlink" xlink:href="zookeys-782-049-g006.jpg" position="float" orientation="portrait" xlink:type="simple" id="oo_223750.jpg"/></fig></tp:treatment-sec><tp:treatment-sec sec-type="redescription" id="SECID0EZZAG"><title>Redescription.</title><p><bold>Male</bold>. Body length: 5.0–5.7 mm (n = 25); wing length: 5.2–6.2 mm (n = 44), 0.3 × as wide as long. <bold>Head</bold> (Fig. <xref ref-type="fig" rid="F4">4A, B, D, F</xref>). Face silvery white, slightly narrowing towards middle of face, then widening towards clypeus, latter with triangular lower margin, weakly projecting; face 0.9 × as wide as postpedicel (length), with short white pubescence. Frons with metallic green ground colour, strongly dusted yellowish white. Occiput with metallic green ground colour, dusted whitish, convex in middle. Palp 1/5–1/4 of eye, triangular, dark brown, strongly dusted whitish, with white pubescence, and apical bristle absent. Proboscis dark brown. Eyes red, with short white pubescence. Uppermost seven to nine postocular bristles erect, black, and lower bristles curved, white, forming whiskers. One pair of black postocellar bristles. Antenna entirely dark brown, with scape bare and pedicel with apical crown of short bristles; postpedicel dark brown, elongate triangular, with blunt apex, 1.2–1.4 × as long as deep, 0.9–1.3 × as long as scape and pedicel combined, with short pubescence; arista-like stylus dorsal, inserted at middle of upper rim of postpedicel, 2.0–2.4 × as long as first three antennal segments combined, bare. <bold>Thorax</bold> (Figs <xref ref-type="fig" rid="F2">2</xref>, <xref ref-type="fig" rid="F3">3A</xref>). Mesonotum entirely brilliant metallic green with sometimes bluish violet tinge, strongly dusted greyish white on pleura and certain zones on dorsum, only without dusting between <abbrev xmlns:xlink="http://www.w3.org/1999/xlink" xlink:title="dorsocentral bristle pairs" id="ABBRID0ER1AG" xlink:type="simple">dc</abbrev> and <abbrev xmlns:xlink="http://www.w3.org/1999/xlink" xlink:title="acrostichal bristle" id="ABBRID0EV1AG" xlink:type="simple">ac</abbrev>, and between <abbrev xmlns:xlink="http://www.w3.org/1999/xlink" xlink:title="dorsocentral bristle pairs" id="ABBRID0EZ1AG" xlink:type="simple">dc</abbrev> and <abbrev xmlns:xlink="http://www.w3.org/1999/xlink" xlink:title="notopleural" id="ABBRID0E41AG" xlink:type="simple">npl</abbrev> areas; scutellum bluish violet, bare on dorsum, with four marginal bristles, lateral pair much smaller than median pair. Anterior spiracle with group of multiple curved, yellowish white, long setae. Thoracic bristles black. Seven <abbrev xmlns:xlink="http://www.w3.org/1999/xlink" xlink:title="dorsocentral bristle pairs" id="ABBRID0EB2AG" xlink:type="simple">dc</abbrev>, with 1<sup>st</sup><abbrev xmlns:xlink="http://www.w3.org/1999/xlink" xlink:title="dorsocentral bristle pairs" id="ABBRID0EH2AG" xlink:type="simple">dc</abbrev> laterally off-set, and 6–7<sup>th</sup><abbrev xmlns:xlink="http://www.w3.org/1999/xlink" xlink:title="dorsocentral bristle pairs" id="ABBRID0EN2AG" xlink:type="simple">dc</abbrev> stronger; three to five <abbrev xmlns:xlink="http://www.w3.org/1999/xlink" xlink:title="acrostichal bristle" id="ABBRID0ER2AG" xlink:type="simple">ac</abbrev>, uniseriate, reaching level between 5<sup>th</sup> and 6<sup>th</sup><abbrev xmlns:xlink="http://www.w3.org/1999/xlink" xlink:title="dorsocentral bristle pairs" id="ABBRID0EZ2AG" xlink:type="simple">dc</abbrev>, rather small, at most 1/3 × as long as <abbrev xmlns:xlink="http://www.w3.org/1999/xlink" xlink:title="dorsocentral bristle pairs" id="ABBRID0E42AG" xlink:type="simple">dc</abbrev>; with two strong black and one minute white <abbrev xmlns:xlink="http://www.w3.org/1999/xlink" xlink:title="anterior postpronotal" id="ABBRID0EB3AG" xlink:type="simple">ant pprn</abbrev>, one internal and one external <abbrev xmlns:xlink="http://www.w3.org/1999/xlink" xlink:title="basal postpronotal" id="ABBRID0EF3AG" xlink:type="simple">bas pprn</abbrev>, one <abbrev xmlns:xlink="http://www.w3.org/1999/xlink" xlink:title="presutural intra-alar" id="ABBRID0EJ3AG" xlink:type="simple">psut ial</abbrev>, one <abbrev xmlns:xlink="http://www.w3.org/1999/xlink" xlink:title="sutural intra-alar" id="ABBRID0EN3AG" xlink:type="simple">sut ial</abbrev>, two <abbrev xmlns:xlink="http://www.w3.org/1999/xlink" xlink:title="notopleural" id="ABBRID0ER3AG" xlink:type="simple">npl</abbrev>, two <abbrev xmlns:xlink="http://www.w3.org/1999/xlink" xlink:title="supra-alar" id="ABBRID0EV3AG" xlink:type="simple">spal</abbrev>, and one <abbrev xmlns:xlink="http://www.w3.org/1999/xlink" xlink:title="postalar" id="ABBRID0EZ3AG" xlink:type="simple">pal</abbrev> bristles. Upper proepisternum with a large group of long yellowish white curved setae; lower proepisternum with one strong black curved bristle and a small group of yellowish white curved setae. <bold>Wing</bold> (Figure <xref ref-type="fig" rid="F5">5A</xref>). Smokey reddish yellow, with reddish yellow veins. Vein R<sub>4+5</sub> sinuous near wing apex, there parallel with vein M<sub>1</sub>; apical section of vein M<sub>1</sub> with strong sinous bend at ½ (MSSC); crossvein dm-cu rather straight; posterior border of wing indented at vein CuA<sub>1</sub>. Proximal section of vein M<sub>1</sub> 1.9 × as long as apical section. Proximal section of vein CuA<sub>1</sub> 8.5 × as long as apical section. CuA<sub>x</sub> ratio: 1.7. Halter pale, calypteral fringe yellowish white. <bold>Legs</bold> (Figs <xref ref-type="fig" rid="F2">2</xref>, <xref ref-type="fig" rid="F3">3A</xref>, <xref ref-type="fig" rid="F6">6A–B</xref>). Overall dark, metallic green to violet, with pale yellow knees in all legs, and with black bristles. Coxae dark, with metallic green ground colour and strongly dusted whitish, coxae I–II with about apical 1/4 yellow, coxa III with about apical 1/3 yellow. Coxa I with dense, white pubescence and three rather small, black <abbrev xmlns:xlink="http://www.w3.org/1999/xlink" xlink:title="apical" id="ABBRID0E64AG" xlink:type="simple">ap</abbrev> bristles. Coxa II with dense white pubescence on anterior face, and one black inclined bristle at 1/2 on margin; lateral face bare. Coxa III with one black, erect external bristle, inserted at 1/2, with vertical row of white setae. Trochanters dark brown. Femora I–III brilliant metallic green, sometimes with violet tinge, femora I–II with pale yellow knee on apical 1/8, and on apical 1/10 in femur III. Femur I with multiple rows of very short white erect setae on basal ½ (MSSC); with small ovoid brownish yellow <abbrev xmlns:xlink="http://www.w3.org/1999/xlink" xlink:title="posteroventral" id="ABBRID0ED5AG" xlink:type="simple">pv</abbrev> tuft just beyond basal 1/4, about 1/8 of femur length (MSSC); with one rather small <abbrev xmlns:xlink="http://www.w3.org/1999/xlink" xlink:title="posteroventral" id="ABBRID0EH5AG" xlink:type="simple">pv</abbrev> preapical bristle. Femur II with one strong <abbrev xmlns:xlink="http://www.w3.org/1999/xlink" xlink:title="anterodorsal" id="ABBRID0EL5AG" xlink:type="simple">ad</abbrev> preapical bristle, at less than apical 1/5, and with one small <abbrev xmlns:xlink="http://www.w3.org/1999/xlink" xlink:title="posteroventral" id="ABBRID0EP5AG" xlink:type="simple">pv</abbrev> preapical bristle; with one row of very short white erect <abbrev xmlns:xlink="http://www.w3.org/1999/xlink" xlink:title="ventral" id="ABBRID0ET5AG" xlink:type="simple">vt</abbrev> setae on basal 1/3 (MSSC), and with one row of short inclined <abbrev xmlns:xlink="http://www.w3.org/1999/xlink" xlink:title="posteroventral" id="ABBRID0EX5AG" xlink:type="simple">pv</abbrev> setae along entire length, white on basal 2/3 and black on apical 1/3, longest at basis and apex. Femur III with one strong <abbrev xmlns:xlink="http://www.w3.org/1999/xlink" xlink:title="anterodorsal" id="ABBRID0E25AG" xlink:type="simple">ad</abbrev> preapical bristle, at about apical 1/3, and one small <abbrev xmlns:xlink="http://www.w3.org/1999/xlink" xlink:title="posteroventral" id="ABBRID0E65AG" xlink:type="simple">pv</abbrev> preapical bristle; sometimes with some thin inclined (thus not erect!) <abbrev xmlns:xlink="http://www.w3.org/1999/xlink" xlink:title="dorsal" id="ABBRID0ED6AG" xlink:type="simple">ds</abbrev> bristles in basal 1/5. Tibiae I–III brilliant metallic green to violet, tibia I with basal 1/8, tibia II with basal 1/9, and tibia III with less than basal 1/10 pale yellow. Tibia I with two <abbrev xmlns:xlink="http://www.w3.org/1999/xlink" xlink:title="dorsal" id="ABBRID0EH6AG" xlink:type="simple">ds</abbrev> bristles, 2–3 × as long as tibia is deep; with two small <abbrev xmlns:xlink="http://www.w3.org/1999/xlink" xlink:title="anterodorsal" id="ABBRID0EL6AG" xlink:type="simple">ad</abbrev> bristles, 1–1.5 × as long as tibia is deep, and with two to three <abbrev xmlns:xlink="http://www.w3.org/1999/xlink" xlink:title="posteroventral" id="ABBRID0EP6AG" xlink:type="simple">pv</abbrev> bristles, 2–3 × as long as tibia is deep; with white pilosity on <abbrev xmlns:xlink="http://www.w3.org/1999/xlink" xlink:title="anteroventral" id="ABBRID0ET6AG" xlink:type="simple">av</abbrev> face along entire length, and with two small <abbrev xmlns:xlink="http://www.w3.org/1999/xlink" xlink:title="apical" id="ABBRID0EX6AG" xlink:type="simple">ap</abbrev> bristles. Tibia II with three <abbrev xmlns:xlink="http://www.w3.org/1999/xlink" xlink:title="anterodorsal" id="ABBRID0E26AG" xlink:type="simple">ad</abbrev> bristles, about 3 × as long as tibia is deep, with basal bristle shorter; with two <abbrev xmlns:xlink="http://www.w3.org/1999/xlink" xlink:title="posterodorsal" id="ABBRID0E66AG" xlink:type="simple">pd</abbrev> bristles, 2 × as long as tibia is deep, with basal bristle shorter, and with four <abbrev xmlns:xlink="http://www.w3.org/1999/xlink" xlink:title="apical" id="ABBRID0EDABG" xlink:type="simple">ap</abbrev> bristles; with one <abbrev xmlns:xlink="http://www.w3.org/1999/xlink" xlink:title="anteroventral" id="ABBRID0EHABG" xlink:type="simple">av</abbrev> bristle at basal 2/3 and one <abbrev xmlns:xlink="http://www.w3.org/1999/xlink" xlink:title="posteroventral" id="ABBRID0ELABG" xlink:type="simple">pv</abbrev> bristle at basal 1/5, both 2 × as long as tibia is deep; and two small <abbrev xmlns:xlink="http://www.w3.org/1999/xlink" xlink:title="posteroventral" id="ABBRID0EPABG" xlink:type="simple">pv</abbrev> bristles in apical 1/2, not as long as tibia is deep. Tibia III with five <abbrev xmlns:xlink="http://www.w3.org/1999/xlink" xlink:title="anterodorsal" id="ABBRID0ETABG" xlink:type="simple">ad</abbrev> bristles, about 2.5 × as long as tibia is deep, four strong and one small <abbrev xmlns:xlink="http://www.w3.org/1999/xlink" xlink:title="posterodorsal" id="ABBRID0EXABG" xlink:type="simple">pd</abbrev> bristles, former about 2.5 x, latter not as long as tibia is deep, and four strong <abbrev xmlns:xlink="http://www.w3.org/1999/xlink" xlink:title="apical" id="ABBRID0E2ABG" xlink:type="simple">ap</abbrev> bristles; with distinct <abbrev xmlns:xlink="http://www.w3.org/1999/xlink" xlink:title="posterodorsal" id="ABBRID0E6ABG" xlink:type="simple">pd</abbrev> row on apical 1/2; with three-four <abbrev xmlns:xlink="http://www.w3.org/1999/xlink" xlink:title="anteroventral" id="ABBRID0EDBBG" xlink:type="simple">av</abbrev> bristles, 1–1.5 × as long as tibia is deep, and with multiple shorter <abbrev xmlns:xlink="http://www.w3.org/1999/xlink" xlink:title="posteroventral" id="ABBRID0EHBBG" xlink:type="simple">pv</abbrev> setae along entire length. Tarsi I–III dark brown, with taI<sub>1</sub> mostly unmetallic and taII<sub>1</sub> and taIII<sub>1</sub> with metallic green to violet reflection. Tarsus I with taI<sub>1</sub> with pale ventral pubescence (MSSC) with some darker short bristles; taI<sub>5</sub> with long curved dorsal setae at apex, 0.7 × as long as taI<sub>5</sub> length; only inner claw present (MSSC). Tarsus II with taII<sub>1</sub> with multiple short <abbrev xmlns:xlink="http://www.w3.org/1999/xlink" xlink:title="ventral" id="ABBRID0EZBBG" xlink:type="simple">vt</abbrev> bristles, nearly as long as taII<sub>1</sub> is deep. Tarsus III with taIII<sub>1</sub> with multiple inclined <abbrev xmlns:xlink="http://www.w3.org/1999/xlink" xlink:title="ventral" id="ABBRID0EBCBG" xlink:type="simple">vt</abbrev> bristles, longest about as long as taIII<sub>1</sub> is deep. Ratio of femur/tibia/tarsomeres 1–5 in leg I: 10.3/11.4/6.3/2.2/1.5/1/1.1, in leg II: 9.5/12.2/8.4/3.7/2.4/1.3/1, and in leg III: 10.6/15.3/6.7/4.6/2.8/1.4/1. <bold>Abdomen</bold> (Figure <xref ref-type="fig" rid="F2">2</xref>, <xref ref-type="fig" rid="F3">3A</xref>). Basal five segments pubescent, 6<sup>th</sup> bare, minute, only visible dorsally. T brilliant metallic green, with bluish or with bronze tinge in some specimens, strongly dusted whitish on lower margins, with short dense black pubescence on dorsum, long yellowish white setae laterally, strongest on sides of T<sub>I</sub>, and T<sub>I–IV</sub> with black bristles on posterior margin, strongest on T<sub>I</sub>; T<sub>V</sub> brilliant metallic green without prominent dark bristles on posterior margin, with blunt ventral process at each side, with short dark separate bristles (MSSC) (Figure <xref ref-type="fig" rid="F10">10B</xref>). ST with green ground colour, strongly dusted whitish, with yellowish white, erect bristles. Hypopygium (Figure <xref ref-type="fig" rid="F7">7</xref>) with epandrium concolorous with tergites; hypandrium rather stout with subcircular apex, with ventrally curled up sides forming a gutter; phallus slender and strongly curved; three basoventral epandrial setae of subequal size, and apicoventral epandrial lobe pale reddish yellow, stout, narrowing towards apex and adjacent to outer surstylar lobe; surstylus with robust pale reddish yellow outer (or dorsal) lobe with area of minute spines near apex and with subcircular bristle at apex, inner (or ventral) surstylar lobe dark, robust with tapering apex baring a few bristles; postgonites robust, dark, with apical pubescence and a <abbrev xmlns:xlink="http://www.w3.org/1999/xlink" xlink:title="ventral" id="ABBRID0EDDBG" xlink:type="simple">vt</abbrev> process; cercus dark brown, medium-sized, rather rectangular, apex large subcircular, with dense yellow pubescence, dark brown. <bold>Female</bold> (Figure <xref ref-type="fig" rid="F3">3B</xref>). Body length: 5.4–6.2 mm (n = 23); wing length: 5.2–6.7 mm (n = 51), 0.3 × as wide as long. As male, except for: abdomen 1.4 × as long as thorax, slender. Face 1.7–2.3 × as wide as postpedicel (length). Frons ground colour metallic green, strongly dusted yellowish white. Palp ovoid. Uppermost eight to ten postocular bristles black. Antenna dark brown, with scape sometimes paler (yellowish brown); postpedicel triangular, with blunt apex, 0.9–1.1 × as long as deep, 0.8–0.9 × as long as scape and pedicel combined; arista-like stylus 2.4–2.7 × as long as first three antennal segments combined. Thorax with four to five <abbrev xmlns:xlink="http://www.w3.org/1999/xlink" xlink:title="acrostichal bristle" id="ABBRID0ENDBG" xlink:type="simple">ac</abbrev>, reaching between 4<sup>th</sup> or 5<sup>th</sup><abbrev xmlns:xlink="http://www.w3.org/1999/xlink" xlink:title="dorsocentral bristle pairs" id="ABBRID0EVDBG" xlink:type="simple">dc</abbrev>. Wing (Figure <xref ref-type="fig" rid="F5">5B</xref>) with vein R<sub>4+5</sub> bended but straight near wing apex, there parallel with vein M<sub>1</sub>; apical section of vein M<sub>1</sub> with weak bend (sinuous) at 1/2; crossvein dm-cu straight. Proximal section of M 1.7 × as long as apical section. Proximal section of CuA<sub>1</sub> 6.9 × as long as apical section. CuA<sub>x</sub> ratio: 1.6. Coxa I with two to three rather small, black <abbrev xmlns:xlink="http://www.w3.org/1999/xlink" xlink:title="apical" id="ABBRID0EHEBG" xlink:type="simple">ap</abbrev> bristles. Femur I bare ventrally. Femur III often with some thin inclined <abbrev xmlns:xlink="http://www.w3.org/1999/xlink" xlink:title="dorsal" id="ABBRID0ELEBG" xlink:type="simple">ds</abbrev> bristles in basal 1/5. Tibiae I–II with basal 1/10 pale yellow; tibia I with three <abbrev xmlns:xlink="http://www.w3.org/1999/xlink" xlink:title="posteroventral" id="ABBRID0EPEBG" xlink:type="simple">pv</abbrev> bristles. Tibia II with two <abbrev xmlns:xlink="http://www.w3.org/1999/xlink" xlink:title="anteroventral" id="ABBRID0ETEBG" xlink:type="simple">av</abbrev> bristles at basal 2/5 and 2/3, 2–2.5 × as long as tibia is deep, and four small <abbrev xmlns:xlink="http://www.w3.org/1999/xlink" xlink:title="posteroventral" id="ABBRID0EXEBG" xlink:type="simple">pv</abbrev> bristles on entirely length, not as long as tibia is deep. Tibia III with <abbrev xmlns:xlink="http://www.w3.org/1999/xlink" xlink:title="anterodorsal" id="ABBRID0E2EBG" xlink:type="simple">ad</abbrev> bristles about 3 × as long as tibia is deep, and with four strong <abbrev xmlns:xlink="http://www.w3.org/1999/xlink" xlink:title="posterodorsal" id="ABBRID0E6EBG" xlink:type="simple">pd</abbrev> bristles, 2.5–4 × as long as tibia is deep. Tibia III with <abbrev xmlns:xlink="http://www.w3.org/1999/xlink" xlink:title="anteroventral" id="ABBRID0EDFBG" xlink:type="simple">av</abbrev> bristles 1.5–2.0 × as long as tibia is deep. Tarsus I with taI<sub>1</sub> with multiple short black ventral bristles, nearly as long as taI<sub>1</sub> is deep; taI<sub>5</sub> with both claws. Ratio of femur/tibia/tarsomeres 1–5 in leg I: 8.6/9.5/5.7/2.3/1.5/1/1.1, in leg II: 9.1/11.6/8.1/3.4/2/1.2/1, and in leg III: 10.6/15/6.4/4.3/2.6/1.4/1. Abdomen with five pubescent segments, 6<sup>th</sup> invisible; also ST<sub>IV</sub> with strong whitish dusting.</p><fig id="F7" position="float" orientation="portrait"><label>Figure 7.</label><caption><p><italic><tp:taxon-name><tp:taxon-name-part taxon-name-part-type="genus" reg="Orthoceratium">Orthoceratium</tp:taxon-name-part><tp:taxon-name-part taxon-name-part-type="species" reg="lacustre">lacustre</tp:taxon-name-part></tp:taxon-name></italic>, hypopygium: <bold>A</bold> left lateral view <bold>B</bold> ventral view. Abbreviations: hyp: hypandrium, ph: phallus, <abbrev xmlns:xlink="http://www.w3.org/1999/xlink" xlink:title="basoventral" id="ABBRID0EIGBG" xlink:type="simple">bv</abbrev> eps: basoventral epandrial setae, <abbrev xmlns:xlink="http://www.w3.org/1999/xlink" xlink:title="apicoventral" id="ABBRID0EMGBG" xlink:type="simple">apv</abbrev> epl: apicoventral epandrial lobe, dsur: dorsal surstylar lobe, pgo: postgonites, cerc: cercus. Scale bars: 0.1 mm.</p></caption><graphic xmlns:xlink="http://www.w3.org/1999/xlink" xlink:href="zookeys-782-049-g007.jpg" position="float" orientation="portrait" xlink:type="simple" id="oo_223751.jpg"/></fig></tp:treatment-sec><tp:treatment-sec sec-type="Type specimens" id="SECID0EVGBG"><title>Type specimens.</title><p><bold>ITALY</bold>: <bold>NEOTYPE</bold> (here designated to fix the identity of the species) ♂, [brownish rectangular] “<italic>Liancalus</italic>/ <italic>lacustris</italic> Scp”/ “Görz.” [= Gorizia, in Friuli-Venezia Giulia region]; “Zool. Mus.”/ “Berlin”; “<italic>Orthoceratium lacustre</italic>”/ “(Scopoli, 1763)”/ “det. Marc Pollet, 2017”; [red rectangular] “NEOTYPE” / “des. Marc Pollet, 2018” (2017 on initial label in Figure <xref ref-type="fig" rid="F1">1</xref>) [<named-content xmlns:xlink="http://www.w3.org/1999/xlink" content-type="dwc:institutional_code" xlink:type="simple">ZMHB</named-content>] (IT-04).</p></tp:treatment-sec><tp:treatment-sec sec-type="material" id="SECID0EEIBG"><title>Other material examined.</title><p>See Suppl. material <xref ref-type="supplementary-material" rid="S1">1</xref>. List of (non-type) records of <italic><tp:taxon-name><tp:taxon-name-part taxon-name-part-type="genus" reg="Orthoceratium">Orthoceratium</tp:taxon-name-part></tp:taxon-name></italic>.</p></tp:treatment-sec><tp:treatment-sec sec-type="remarks" id="SECID0EVIBG"><title>Remarks.</title><p>In order to fix the identity of the species, a neotype of <italic><tp:taxon-name><tp:taxon-name-part taxon-name-part-type="genus" reg="Orthoceratium">O.</tp:taxon-name-part><tp:taxon-name-part taxon-name-part-type="species" reg="lacustre">lacustre</tp:taxon-name-part></tp:taxon-name></italic> was selected on the basis of the locality (closest to the original type locality or region), and the preservation status of the specimen (see Figure <xref ref-type="fig" rid="F2">2</xref>).</p><p>Of all examined specimens (n = 131) one Trieste specimen featured a strong curved black bristle on the right fore coxa.</p></tp:treatment-sec><tp:treatment-sec sec-type="distribution" id="SECID0ELJBG"><title>Distribution.</title><p>As a result of the taxonomic mix-up between both species in the past, previous distribution records of <italic><tp:taxon-name><tp:taxon-name-part taxon-name-part-type="genus" reg="Orthoceratium">O.</tp:taxon-name-part><tp:taxon-name-part taxon-name-part-type="species" reg="lacustre">lacustre</tp:taxon-name-part></tp:taxon-name></italic> in the literature – many of which refer to <italic><tp:taxon-name><tp:taxon-name-part taxon-name-part-type="genus" reg="Orthoceratium">O.</tp:taxon-name-part><tp:taxon-name-part taxon-name-part-type="species" reg="sabulosum">sabulosum</tp:taxon-name-part></tp:taxon-name></italic> in reality – must be considered unreliable. Our present study revealed that <italic><tp:taxon-name><tp:taxon-name-part taxon-name-part-type="genus" reg="Orthoceratium">O.</tp:taxon-name-part><tp:taxon-name-part taxon-name-part-type="species" reg="lacustre">lacustre</tp:taxon-name-part></tp:taxon-name></italic> has been collected nearly exclusively along the northern border of the Mediterranean basin (incl. adjacent islands), both in coastal habitats and inland (montane) habitats (see Figure <xref ref-type="fig" rid="F1">1</xref>). Its current distribution range includes: France (depts Hérault, Var, Bouches-du-Rhône, Gard), Italy (Sardinia, Gorizia, Livorno, Syracuse, Taranto, Veneto), Slovenia (see <xref ref-type="bibr" rid="B36">Scopoli 1763</xref>), Montenegro (Central Region), Croatia (Dubrovnik-Neretva Co.), Greece (Ionian and North Aegean Islands, Serres, Thessaloniki, Trikala), Bulgaria (Burgas), and Algeria (Oran). Its range overlaps with that of <italic><tp:taxon-name><tp:taxon-name-part taxon-name-part-type="genus" reg="Orthoceratium">O.</tp:taxon-name-part><tp:taxon-name-part taxon-name-part-type="species" reg="sabulosum">sabulosum</tp:taxon-name-part></tp:taxon-name></italic> only in Oran (Algeria), and on the islands of Sardinia (Italy) and Lesvos (Greece). In the latter site, both species have been collected (in different years by different collectors) in the same area.</p><p>Previous records from Austria, Ireland, Madeira or Crimea (Ukraine) could not be verified due to a lack of specimens, but it is very likely that the Irish and Madeiran records refer to <italic><tp:taxon-name><tp:taxon-name-part taxon-name-part-type="genus" reg="Orthoceratium">O.</tp:taxon-name-part><tp:taxon-name-part taxon-name-part-type="species" reg="sabulosum">sabulosum</tp:taxon-name-part></tp:taxon-name></italic> (see Figure <xref ref-type="fig" rid="F1">1</xref>).</p></tp:treatment-sec><tp:treatment-sec sec-type="ecology" id="SECID0EWLBG"><title>Ecology.</title><p>With only two clear exceptions, <italic><tp:taxon-name><tp:taxon-name-part taxon-name-part-type="genus" reg="Orthoceratium">O.</tp:taxon-name-part><tp:taxon-name-part taxon-name-part-type="species" reg="lacustre">lacustre</tp:taxon-name-part></tp:taxon-name></italic> has been recorded from mostly lowland locations in a 25 km zone along the Mediterranean coast, where it seems to occur along inland lakes which also corresponds with the description of the habitat of the type specimens (<xref ref-type="bibr" rid="B36">Scopoli 1763</xref>). Only on Sardinia (at 480m) and in Greece (prov. Serres) has the species been collected in habitats less or not affected by the sea. At the two Greek sites, both above 1,100m, and presumably also in Sardinia, the species occurred along small streams in mixed forest (beech and spruce forest in Greece).</p></tp:treatment-sec><tp:treatment-sec><!--Section generated to contain objects referenced in tp:taxon-treatment.--><fig id="F1" position="float" orientation="portrait"><label>Figure 1.</label><caption><p>Distribution ranges of <italic><tp:taxon-name><tp:taxon-name-part taxon-name-part-type="genus" reg="Orthoceratium">Orthoceratium</tp:taxon-name-part><tp:taxon-name-part taxon-name-part-type="species" reg="lacustre">lacustre</tp:taxon-name-part></tp:taxon-name></italic> (red symbols, incl. type locality of neotype) and <italic><tp:taxon-name><tp:taxon-name-part taxon-name-part-type="genus" reg="Orthoceratium">O.</tp:taxon-name-part><tp:taxon-name-part taxon-name-part-type="species" reg="sabulosum">sabulosum</tp:taxon-name-part></tp:taxon-name></italic> (black symbols, incl. type locality of lectotype) in the West Palaearctic (Iranian records not included). Information related to the site codes is given in Suppl. material <xref ref-type="supplementary-material" rid="S1">1</xref>. List of (non-type) records of <italic><tp:taxon-name><tp:taxon-name-part taxon-name-part-type="genus" reg="Orthoceratium">Orthoceratium</tp:taxon-name-part></tp:taxon-name></italic>.</p></caption><graphic xmlns:xlink="http://www.w3.org/1999/xlink" xlink:href="zookeys-782-049-g001.jpg" position="float" orientation="portrait" xlink:type="simple" id="oo_223745.jpg"/></fig><supplementary-material xmlns:xlink="http://www.w3.org/1999/xlink" id="S1" position="float" orientation="portrait" xlink:type="simple"><label>Supplementary material 1</label><caption><p>List of (non-type) records of <italic><tp:taxon-name><tp:taxon-name-part taxon-name-part-type="genus" reg="Orthoceratium">Orthoceratium</tp:taxon-name-part></tp:taxon-name></italic></p></caption><p>Data type: species data</p><media xlink:href="zookeys-782-049-s001.pdf" mimetype="application" mime-subtype="pdf" position="float" orientation="portrait" xlink:type="simple" id="oo_223774.pdf"/><permissions><license license-type="creative-commons-attribution" xlink:href="http://creativecommons.org/licenses/by/4.0/" xlink:type="simple"><license-p>This is an open access article distributed under the terms of the Creative Commons Attribution License (CC BY 4.0), which permits unrestricted use, distribution, and reproduction in any medium, provided the original author and source are credited.</license-p></license></permissions><attrib specific-use="authors">Author: Marc Pollet</attrib></supplementary-material><fig id="F2" position="float" orientation="portrait"><label>Figure 2.</label><caption><p><italic><tp:taxon-name><tp:taxon-name-part taxon-name-part-type="genus" reg="Orthoceratium">Orthoceratium</tp:taxon-name-part><tp:taxon-name-part taxon-name-part-type="species" reg="lacustre">lacustre</tp:taxon-name-part></tp:taxon-name></italic>, habitus (male neotype), and the original labels.</p></caption><graphic xmlns:xlink="http://www.w3.org/1999/xlink" xlink:href="zookeys-782-049-g002.jpg" position="float" orientation="portrait" xlink:type="simple" id="oo_223746.jpg"/></fig><fig id="F10" position="float" orientation="portrait"><label>Figure 10.</label><caption><p>Posteroventral process on 5<sup>th</sup> tergite, male: <bold>A</bold><italic><tp:taxon-name><tp:taxon-name-part taxon-name-part-type="genus" reg="Orthoceratium">O.</tp:taxon-name-part><tp:taxon-name-part taxon-name-part-type="species" reg="sabulosum">sabulosum</tp:taxon-name-part></tp:taxon-name></italic><bold>B</bold><italic><tp:taxon-name><tp:taxon-name-part taxon-name-part-type="genus" reg="Orthoceratium">Orthoceratium</tp:taxon-name-part><tp:taxon-name-part taxon-name-part-type="species" reg="lacustre">lacustre</tp:taxon-name-part></tp:taxon-name></italic>. Scale bars: 0.5 mm (tergites) and 0.1 mm (processes).</p></caption><graphic xmlns:xlink="http://www.w3.org/1999/xlink" xlink:href="zookeys-782-049-g010.jpg" position="float" orientation="portrait" xlink:type="simple" id="oo_223754.jpg"/></fig></tp:treatment-sec><ref-list><ref id="B35"><mixed-citation xmlns:xlink="http://www.w3.org/1999/xlink" xlink:type="simple"><person-group><name name-style="western"><surname>Schrank</surname><given-names>FvP</given-names></name></person-group> (<year>1803</year>) <source><italic>Fauna Boica</italic>. Durchgedachte Geschichte der in Baiern einheimischen und zahmen Thiere.</source><publisher-name>Landshut</publisher-name>, <publisher-loc>bei Philipp Krüll, Universitätsbuchhändler</publisher-loc>, <size units="page">272 pp</size>.</mixed-citation></ref><ref id="B36"><mixed-citation xmlns:xlink="http://www.w3.org/1999/xlink" xlink:type="simple"><person-group><name name-style="western"><surname>Scopoli</surname><given-names>JA</given-names></name></person-group> (<year>1763</year>) Entomologia carniolica exhibens insecta carnioliae indigene et distributa in ordines, genera, species, varietates methodo Linnaeana. Vindobonae [= Vienna], 421 pp.. <ext-link xlink:type="simple" ext-link-type="doi" xlink:href="10.5962/bhl.title.119976">https://doi.org/10.5962/bhl.title.119976</ext-link></mixed-citation></ref></ref-list></tp:taxon-treatment>
