# Supplementary material for: The quest for the identity of Orthoceratiumlacustre (Scopoli, 1763) reveals centuries of misidentifications (Diptera, Dolichopodidae)
Source: Zookeys. 2018 Aug 16;(782):49–79. doi: 10.3897/zookeys.782.26329 (PMC6160834; doi:10.3897/zookeys.782.26329)
Supplement: XML Treatment for Orthoceratium sabulosum [file zookeys.782.26329-treatment2.xml]

<!DOCTYPE tp:taxon-treatment
  PUBLIC "-//TaxonX//DTD Taxonomic Treatment Publishing DTD v0 20100105//EN" "tax-treatment-NSO.dtd">
<tp:taxon-treatment xmlns:tp="http://www.plazi.org/taxpub"><tp:treatment-meta><kwd-group><label>Taxon classification</label><kwd><named-content xmlns:xlink="http://www.w3.org/1999/xlink" content-type="kingdom">Animalia</named-content></kwd><kwd><named-content xmlns:xlink="http://www.w3.org/1999/xlink" content-type="order">Diptera</named-content></kwd><kwd><named-content xmlns:xlink="http://www.w3.org/1999/xlink" content-type="family">Dolichopodidae</named-content></kwd></kwd-group><mixed-citation publication-type="journal"><person-group><name><surname>Pollet</surname><given-names>Marc</given-names></name><name><surname>Stark</surname><given-names>Andreas</given-names></name></person-group><article-title>The quest for the identity of <italic><tp:taxon-name><tp:taxon-name-part taxon-name-part-type="genus" reg="Orthoceratium">Orthoceratium</tp:taxon-name-part><tp:taxon-name-part taxon-name-part-type="species" reg="lacustre">lacustre</tp:taxon-name-part></tp:taxon-name></italic> (Scopoli, 1763) reveals centuries of misidentifications (<tp:taxon-name><tp:taxon-name-part taxon-name-part-type="order">Diptera</tp:taxon-name-part></tp:taxon-name>, <tp:taxon-name><tp:taxon-name-part taxon-name-part-type="family">Dolichopodidae</tp:taxon-name-part></tp:taxon-name>)</article-title><source>Zookeys</source><day>16</day><month>8</month><year>2018</year><volume>2018</volume><issue>782</issue><fpage>49</fpage><lpage>79</lpage><pub-id pub-id-type="doi">10.3897/zookeys.782.26329</pub-id></mixed-citation></tp:treatment-meta><tp:nomenclature><tp:taxon-name>
              <tp:taxon-name-part taxon-name-part-type="genus" reg="Orthoceratium">Orthoceratium</tp:taxon-name-part>
              <tp:taxon-name-part taxon-name-part-type="species" reg="sabulosum">sabulosum</tp:taxon-name-part>
            </tp:taxon-name><tp:taxon-authority>(Becker, 1907)</tp:taxon-authority><xref ref-type="fig" rid="F1">Figs 1</xref><xref ref-type="fig" rid="F3">, 3C–D</xref><xref ref-type="fig" rid="F4">, 4C, E, G</xref><xref ref-type="fig" rid="F5">, 5C</xref><xref ref-type="fig" rid="F6">, 6C</xref><xref ref-type="fig" rid="F8">, 8</xref><xref ref-type="fig" rid="F9">, 9</xref><xref ref-type="fig" rid="F10">, 10A</xref><tp:nomenclature-citation-list><tp:nomenclature-citation><tp:taxon-name>
                  <tp:taxon-name-part taxon-name-part-type="genus" reg="Alloeoneurus">Alloeoneurus</tp:taxon-name-part>
                  <tp:taxon-name-part taxon-name-part-type="species" reg="sabulosus">sabulosus</tp:taxon-name-part>
                </tp:taxon-name><comment>Becker, 1907: 112. Type locality: Tunis (Tunisia) [<named-content xmlns:xlink="http://www.w3.org/1999/xlink" content-type="dwc:institutional_code" xlink:type="simple">ZMHB</named-content>] – <tp:taxon-name><tp:taxon-name-part taxon-name-part-type="genus" reg="Alloeoneurus">Alloeoneurus</tp:taxon-name-part></tp:taxon-name> presumably synonymized with <tp:taxon-name><tp:taxon-name-part taxon-name-part-type="genus" reg="Orthoceratium">Orthoceratium</tp:taxon-name-part></tp:taxon-name> by <xref ref-type="bibr" rid="B18">Kertész (1909)</xref></comment></tp:nomenclature-citation><tp:nomenclature-citation><tp:taxon-name>
                  <tp:taxon-name-part taxon-name-part-type="genus" reg="Musca">Musca</tp:taxon-name-part>
                  <tp:taxon-name-part taxon-name-part-type="species" reg="formosa">formosa</tp:taxon-name-part>
                </tp:taxon-name><comment>Haliday, 1832: 356. Type locality: Cheshire (Great Britain) [unknown] <bold>syn. n.</bold></comment></tp:nomenclature-citation><tp:nomenclature-citation><tp:taxon-name>
                  <tp:taxon-name-part taxon-name-part-type="genus" reg="Medeterus">Medeterus</tp:taxon-name-part>
                  <tp:taxon-name-part taxon-name-part-type="species" reg="viridipes">viridipes</tp:taxon-name-part>
                </tp:taxon-name><comment>Macquart, 1834: 452. Type locality: Bordeaux (France) [unknown] <bold>syn. n.</bold></comment></tp:nomenclature-citation></tp:nomenclature-citation-list></tp:nomenclature><tp:treatment-sec sec-type="Notes on synonyms" id="SECID0ENQBG"><title>Notes on synonyms.</title><p><italic><tp:taxon-name><tp:taxon-name-part taxon-name-part-type="genus" reg="Musca">Musca</tp:taxon-name-part><tp:taxon-name-part taxon-name-part-type="species" reg="formosa">formosa</tp:taxon-name-part></tp:taxon-name></italic> Haliday, 1832 and <italic><tp:taxon-name><tp:taxon-name-part taxon-name-part-type="genus" reg="Medeterus">Medeterus</tp:taxon-name-part><tp:taxon-name-part taxon-name-part-type="species" reg="viridipes">viridipes</tp:taxon-name-part></tp:taxon-name></italic> Macquart, 1834 were previously listed as synonyms of <italic><tp:taxon-name><tp:taxon-name-part taxon-name-part-type="genus" reg="Orthoceratium">O.</tp:taxon-name-part><tp:taxon-name-part taxon-name-part-type="species" reg="lacustre">lacustre</tp:taxon-name-part></tp:taxon-name></italic> by <xref ref-type="bibr" rid="B3">Becker (1917)</xref>. Our attempts to retrieve and examine the specimens proved unsuccessful (the latter specimen could not be located, Christoph Daugeron, pers. comm.). However, taking the position of their capture localities into account (see Figure <xref ref-type="fig" rid="F1">1</xref>), there is little doubt that they are conspecific to <italic><tp:taxon-name><tp:taxon-name-part taxon-name-part-type="genus" reg="Orthoceratium">O.</tp:taxon-name-part><tp:taxon-name-part taxon-name-part-type="species" reg="sabulosum">sabulosum</tp:taxon-name-part></tp:taxon-name></italic>.</p><p><bold>Diagnosis.</bold> Rather large, short-bodied, rather slender (but stouter than <italic><tp:taxon-name><tp:taxon-name-part taxon-name-part-type="genus" reg="Orthoceratium">O.</tp:taxon-name-part><tp:taxon-name-part taxon-name-part-type="species" reg="lacustre">lacustre</tp:taxon-name-part></tp:taxon-name></italic>), brilliant green species with abdomen 1.3 × as long as thorax (Fig. <xref ref-type="fig" rid="F3">3C–D</xref>). All legs mainly dark and metallic with narrowly yellow knees. Wing smokey reddish yellow, with reddish yellow veins (Figure <xref ref-type="fig" rid="F5">5C</xref>). Apical section of vein M<sub>1</sub> with strong sinuous bend at ½. Posterior border of wing indented at vein CuA<sub>1</sub>. Coxa I with strong white pubescence, and with one strong curved black bristle at basal 1/3 and three black bristles at apex (Figs <xref ref-type="fig" rid="F3">3C–D</xref>). Coxa II with one to three small black apical bristles on anterior face. Pedicel with strong apical bristles, with some ventral ones 1.5 × as long as pedicel is deep (Figure <xref ref-type="fig" rid="F5">5G</xref>). Ac uniseriate, rather strong, some about ½ × as long as <abbrev xmlns:xlink="http://www.w3.org/1999/xlink" xlink:title="dorsocentral bristle pairs" id="ABBRID0EKTBG" xlink:type="simple">dc</abbrev>. Male: face at least 1.4 × as wide as postpedicel is long (Figure <xref ref-type="fig" rid="F4">4C</xref>). Postpedicel with variable shape, at most as long as deep (Figure <xref ref-type="fig" rid="F4">4E</xref>). T<sub>V</sub> with tapering ventral process at each side baring coalescent bristles (Figure <xref ref-type="fig" rid="F10">10A</xref>). Femur I with large avoid brownish spot in basal 2/5, about 1/4 of femur length, covered with a conspicuous yellow pubescence (Figure <xref ref-type="fig" rid="F6">6C</xref>). Femora I–II bare ventrally. Tibia II with two <abbrev xmlns:xlink="http://www.w3.org/1999/xlink" xlink:title="anterodorsal" id="ABBRID0EAUBG" xlink:type="simple">ad</abbrev> bristles, rarely with 3<sup>rd</sup> much shorter basal bristle, and with two <abbrev xmlns:xlink="http://www.w3.org/1999/xlink" xlink:title="anteroventral" id="ABBRID0EGUBG" xlink:type="simple">av</abbrev> bristles. Tibia III with two strong and two small <abbrev xmlns:xlink="http://www.w3.org/1999/xlink" xlink:title="posterodorsal" id="ABBRID0EKUBG" xlink:type="simple">pd</abbrev> bristles. Tarsus I with only one claw, and tarsomere taI<sub>1</sub> with metallic reflection.</p></tp:treatment-sec><tp:treatment-sec sec-type="redescription" id="SECID0EQUBG"><title>Redescription.</title><p><bold>Male</bold>. Body length: 5.5–6.2 mm (n = 54); wing length: 5.2–6.1 mm (n = 77), 0.3 × as wide as long (n = 15) mm. <bold>Head</bold> (Fig. <xref ref-type="fig" rid="F4">4C, E, G</xref>). Face silvery white, rather parallel-sided, clypeus with triangular lower margin, strongly projecting; face 1.4–1.8 × as wide as postpedicel (length), with short white pubescence. Frons with metallic green ground colour, dusted yellowish white, less on posterior 1/2 in some specimens. Occiput brilliant metallic green, with weak dusting in some specimens, convex in middle. Palp about 1/4–1/3 of eye, trapezoid – elongate triangular, dark brown, dusted whitish, with white pubescence, and apical bristle absent. Proboscis dark brown. Eyes red, with short white pubescence. Uppermost eight-eleven postocular bristles bristles erect, black, and lower bristles curved, white, forming whiskers. One pair of black postocellar bristles. Antenna entirely dark brown, with scape bare, and pedicel with apical crown of strong bristles, with some ventral bristles about 1.5 × as long as pedicel is deep; postpedicel of rather variable shape, mostly rounded triangular, rarely rather subcircular, sometimes <italic><tp:taxon-name><tp:taxon-name-part taxon-name-part-type="genus" reg="Hydrophorus">Hydrophorus</tp:taxon-name-part></tp:taxon-name></italic>-shaped, as long as deep, 0.7–0.8 × as long as scape and pedicel combined, with distinct pubescence; arista-like stylus dorsal, inserted at middle of upper rim of postpedicel, 2.3–2.7 × as long as first three antennal segments combined, bare. <bold>Thorax</bold> (Figure <xref ref-type="fig" rid="F3">3C</xref>). Mesonotum entirely brilliant metallic green with sometimes bluish violet tinge, strongly dusted greyish white on pleura and certain zones on dorsum, only without dusting between <abbrev xmlns:xlink="http://www.w3.org/1999/xlink" xlink:title="dorsocentral bristle pairs" id="ABBRID0ELVBG" xlink:type="simple">dc</abbrev> and <abbrev xmlns:xlink="http://www.w3.org/1999/xlink" xlink:title="acrostichal bristle" id="ABBRID0EPVBG" xlink:type="simple">ac</abbrev>, and between <abbrev xmlns:xlink="http://www.w3.org/1999/xlink" xlink:title="dorsocentral bristle pairs" id="ABBRID0ETVBG" xlink:type="simple">dc</abbrev> and <abbrev xmlns:xlink="http://www.w3.org/1999/xlink" xlink:title="notopleural" id="ABBRID0EXVBG" xlink:type="simple">npl</abbrev> areas; scutellum dark green to bluish green with violet tinge, bare on dorsum, with four marginal bristles, lateral pair much smaller than median pair. Anterior spiracle with group of multiple curved, yellowish white, long setae. Thoracic bristles black. Seven <abbrev xmlns:xlink="http://www.w3.org/1999/xlink" xlink:title="dorsocentral bristle pairs" id="ABBRID0E2VBG" xlink:type="simple">dc</abbrev>, with 1<sup>st</sup><abbrev xmlns:xlink="http://www.w3.org/1999/xlink" xlink:title="dorsocentral bristle pairs" id="ABBRID0EBWBG" xlink:type="simple">dc</abbrev> laterally off-set, and 6–7<sup>th</sup><abbrev xmlns:xlink="http://www.w3.org/1999/xlink" xlink:title="dorsocentral bristle pairs" id="ABBRID0EHWBG" xlink:type="simple">dc</abbrev> stronger; six to nine <abbrev xmlns:xlink="http://www.w3.org/1999/xlink" xlink:title="acrostichal bristle" id="ABBRID0ELWBG" xlink:type="simple">ac</abbrev>, uniseriate, reaching till 5<sup>th</sup><abbrev xmlns:xlink="http://www.w3.org/1999/xlink" xlink:title="dorsocentral bristle pairs" id="ABBRID0ERWBG" xlink:type="simple">dc</abbrev>, rather strong, some about 1/2 × as long as <abbrev xmlns:xlink="http://www.w3.org/1999/xlink" xlink:title="dorsocentral bristle pairs" id="ABBRID0EVWBG" xlink:type="simple">dc</abbrev>; with two strong black, and one minute white <abbrev xmlns:xlink="http://www.w3.org/1999/xlink" xlink:title="anterior postpronotal" id="ABBRID0EZWBG" xlink:type="simple">ant pprn</abbrev>, one internal and one external <abbrev xmlns:xlink="http://www.w3.org/1999/xlink" xlink:title="basal postpronotal" id="ABBRID0E4WBG" xlink:type="simple">bas pprn</abbrev>, one <abbrev xmlns:xlink="http://www.w3.org/1999/xlink" xlink:title="presutural intra-alar" id="ABBRID0EBXBG" xlink:type="simple">psut ial</abbrev>, one <abbrev xmlns:xlink="http://www.w3.org/1999/xlink" xlink:title="sutural intra-alar" id="ABBRID0EFXBG" xlink:type="simple">sut ial</abbrev>, two <abbrev xmlns:xlink="http://www.w3.org/1999/xlink" xlink:title="notopleural" id="ABBRID0EJXBG" xlink:type="simple">npl</abbrev>, two <abbrev xmlns:xlink="http://www.w3.org/1999/xlink" xlink:title="supra-alar" id="ABBRID0ENXBG" xlink:type="simple">spal</abbrev>, and one <abbrev xmlns:xlink="http://www.w3.org/1999/xlink" xlink:title="postalar" id="ABBRID0ERXBG" xlink:type="simple">pal</abbrev> bristles. Upper proepisternum with a large group of long yellowish white curved setae; lower proepisternum with one strong black curved bristle and a small group of yellowish white curved setae. <bold>Wing</bold> (Figure <xref ref-type="fig" rid="F5">5C</xref>). Slightly smokey reddish yellow, with reddish yellow veins. Vein R<sub>4+5</sub> sinuous near wing apex, there parallel with vein M<sub>1</sub>; apical section of vein M<sub>1</sub> with strong sinuous bend at ½ (MSSC); crossvein dm-cu slightly concave; posterior border of wing indented at vein CuA<sub>1</sub>. Proximal section of vein M<sub>1</sub> 2.0 × as long as apical section. Proximal section of vein CuA<sub>1</sub> 7.1 × as long as apical section. CuA<sub>x</sub> ratio: 1.6. Halter pale, calypteral fringe yellowish white. <bold>Legs</bold> (Figs <xref ref-type="fig" rid="F3">3C</xref>, <xref ref-type="fig" rid="F6">6C</xref>). Overall dark, metallic green, with pale yellow knees in all legs, and with black bristles. Coxae I–III dark, with metallic green ground colour, strongly dusted whitish, coxae I and III with extreme apex, and coxa II with less than apical 1/4 yellow. Coxa I with dense, white pubescence and one strong black curved bristle at basal 1/3, about 0.5 × as long as coxa I is long, and three strong, black <abbrev xmlns:xlink="http://www.w3.org/1999/xlink" xlink:title="apical" id="ABBRID0ETYBG" xlink:type="simple">ap</abbrev> bristles. Coxa II with dense white pubescence on anterior face, one inclined black bristle at 1/2, and one to three smaller black bristles at apex; lateral face bare. Coxa III with black, erect external bristle, inserted at 1/2, with vertical row of white setae. Trochanters dark brown. Femora I–III brilliant metallic green, femora I–II with pale yellow knee on apical 1/8, and on apical 1/10 in femur III. Femur I with large avoid brownish <abbrev xmlns:xlink="http://www.w3.org/1999/xlink" xlink:title="posteroventral" id="ABBRID0EXYBG" xlink:type="simple">pv</abbrev> spot in basal 2/5, about 1/4 of femur length, covered with a conspicuous yellow pubescence (MSSC); with one rather small <abbrev xmlns:xlink="http://www.w3.org/1999/xlink" xlink:title="posteroventral" id="ABBRID0E2YBG" xlink:type="simple">pv</abbrev> preapical bristle. Femur II with one strong <abbrev xmlns:xlink="http://www.w3.org/1999/xlink" xlink:title="anterodorsal" id="ABBRID0E6YBG" xlink:type="simple">ad</abbrev> bristle, at less than apical 1/5, and one small <abbrev xmlns:xlink="http://www.w3.org/1999/xlink" xlink:title="posteroventral" id="ABBRID0EDZBG" xlink:type="simple">pv</abbrev> preapical bristle; with one row of short inclined <abbrev xmlns:xlink="http://www.w3.org/1999/xlink" xlink:title="posteroventral" id="ABBRID0EHZBG" xlink:type="simple">pv</abbrev> setae along entire length, white on basal 2/3 and black on apical 1/3, longest at basis and apex. Femur III with one strong <abbrev xmlns:xlink="http://www.w3.org/1999/xlink" xlink:title="anterodorsal" id="ABBRID0ELZBG" xlink:type="simple">ad</abbrev> bristle, at about apical 1/3, and with one small <abbrev xmlns:xlink="http://www.w3.org/1999/xlink" xlink:title="posteroventral" id="ABBRID0EPZBG" xlink:type="simple">pv</abbrev> preapical bristle; with one thin erect black <abbrev xmlns:xlink="http://www.w3.org/1999/xlink" xlink:title="dorsal" id="ABBRID0ETZBG" xlink:type="simple">ds</abbrev> bristle at about basal 1/5, nearly 0.5 × as long as femur is deep. Tibia I brilliant metallic green, and tibia I with basal 1/8, tibia II with basal 1/9, and tibia III with basal 1/10 pale yellow. Tibia I with two <abbrev xmlns:xlink="http://www.w3.org/1999/xlink" xlink:title="dorsal" id="ABBRID0EXZBG" xlink:type="simple">ds</abbrev> bristles, 2–3 × as long as tibia is deep; with two small <abbrev xmlns:xlink="http://www.w3.org/1999/xlink" xlink:title="anterodorsal" id="ABBRID0E2ZBG" xlink:type="simple">ad</abbrev> bristles, 1–1.5 × as long as tibia is deep, and with three <abbrev xmlns:xlink="http://www.w3.org/1999/xlink" xlink:title="posteroventral" id="ABBRID0E6ZBG" xlink:type="simple">pv</abbrev> bristles, 2 × as long as tibia is deep; with white pilosity on <abbrev xmlns:xlink="http://www.w3.org/1999/xlink" xlink:title="anteroventral" id="ABBRID0ED1BG" xlink:type="simple">av</abbrev> face along entire length, and with two small <abbrev xmlns:xlink="http://www.w3.org/1999/xlink" xlink:title="apical" id="ABBRID0EH1BG" xlink:type="simple">ap</abbrev> bristles. Tibia II with two <abbrev xmlns:xlink="http://www.w3.org/1999/xlink" xlink:title="anterodorsal" id="ABBRID0EL1BG" xlink:type="simple">ad</abbrev> bristles, 4 × as long as tibia is deep, rarely with 3<sup>rd</sup> much shorter basal bristle; with two <abbrev xmlns:xlink="http://www.w3.org/1999/xlink" xlink:title="posterodorsal" id="ABBRID0ER1BG" xlink:type="simple">pd</abbrev> bristles, about 2.5 × as long as tibia is deep, with basal bristle shorter, and with four <abbrev xmlns:xlink="http://www.w3.org/1999/xlink" xlink:title="apical" id="ABBRID0EV1BG" xlink:type="simple">ap</abbrev> bristles; with two <abbrev xmlns:xlink="http://www.w3.org/1999/xlink" xlink:title="anteroventral" id="ABBRID0EZ1BG" xlink:type="simple">av</abbrev> bristles, at basal 1/3 and 2/3, 2 × and 1.5 × as long as tibia is deep resp.; with one <abbrev xmlns:xlink="http://www.w3.org/1999/xlink" xlink:title="posteroventral" id="ABBRID0E41BG" xlink:type="simple">pv</abbrev> bristle, at basal 1/6, 2 × as long as tibia is deep, and two small <abbrev xmlns:xlink="http://www.w3.org/1999/xlink" xlink:title="posteroventral" id="ABBRID0EB2BG" xlink:type="simple">pv</abbrev> bristles in apical 1/2, not as long as tibia is deep. Tibia III with five <abbrev xmlns:xlink="http://www.w3.org/1999/xlink" xlink:title="anterodorsal" id="ABBRID0EF2BG" xlink:type="simple">ad</abbrev> bristles, about 3 × as long as tibia is deep, two strong and two small <abbrev xmlns:xlink="http://www.w3.org/1999/xlink" xlink:title="posterodorsal" id="ABBRID0EJ2BG" xlink:type="simple">pd</abbrev> bristles, former about 3.5 ×, latter 2 × as long as tibia is deep, and four strong <abbrev xmlns:xlink="http://www.w3.org/1999/xlink" xlink:title="apical" id="ABBRID0EN2BG" xlink:type="simple">ap</abbrev> bristles; with distinct <abbrev xmlns:xlink="http://www.w3.org/1999/xlink" xlink:title="posterodorsal" id="ABBRID0ER2BG" xlink:type="simple">pd</abbrev> row on apical 1/2; with four to five <abbrev xmlns:xlink="http://www.w3.org/1999/xlink" xlink:title="anteroventral" id="ABBRID0EV2BG" xlink:type="simple">av</abbrev> bristles, 1.5 × as long as tibia is deep, and multiple shorter <abbrev xmlns:xlink="http://www.w3.org/1999/xlink" xlink:title="posteroventral" id="ABBRID0EZ2BG" xlink:type="simple">pv</abbrev> setae along entire length. Tarsi I–III black, with taI–III<sub>1</sub> with metallic green to bluish reflection and with multiple short black <abbrev xmlns:xlink="http://www.w3.org/1999/xlink" xlink:title="ventral" id="ABBRID0E62BG" xlink:type="simple">vt</abbrev> bristles, nearly as long as taI–III<sub>1</sub> is deep; taI<sub>5</sub> with long curved dorsal setae at apex, 0.8 × as long as taI<sub>5</sub> is long; only inner claw present (MSSC). Ratio of femur/tibia/tarsomeres 1–5 in leg I: 9/10/5.4/2.1/1.5/1/1.1, in leg II: 9/11/8/3.5/2.3/1.2/1, and in leg III: 9.8/13.8/6/4.2/2.6/1.3/1. <bold>Abdomen</bold> (Figure <xref ref-type="fig" rid="F3">3C</xref>). Basal five segments pubescent, 6<sup>th</sup> bare, minute, only visible dorsally; T brilliant metallic green, with bluish or with bronze tinge in some specimens, strongly dusted whitish on lower margins, with short dense black pubescence on dorsum, with long yellowish white setae laterally, strongest on sides of T<sub>I</sub>, and T<sub>I–V</sub> with black bristles on posterior margin, strongest on T<sub>I</sub>; T<sub>V</sub> brilliant metallic green with prominent dark bristles at posterior margin, with tapering ventral process at each side baring coalescent bristles (MSSC) (Figure <xref ref-type="fig" rid="F10">10A</xref>). ST with green ground colour and strong whitish dusting, with yellowish white, erect bristles. Hypopygium (Figures <xref ref-type="fig" rid="F8">8</xref>–<xref ref-type="fig" rid="F9">9</xref>) with epandrium concolorous with tergites; hypandrium rather stout with subcircular apex, with ventrally curled up sides forming a gutter; phallus slender and strongly curved; two larger and one smaller basoventral epandrial setae, apicoventral epandrial lobe pale to reddish brown, stout, elongate ovoid and close to outer surstylar lobe; surstylus with robust pale to reddish brown outer (or dorsal) lobe with subcircular bristle at apex, inner (or ventral) surstylar lobe dark, robust with tapering apex baring a few bristles; postgonites robust, dark, with apical pubescence and a <abbrev xmlns:xlink="http://www.w3.org/1999/xlink" xlink:title="dorsal" id="ABBRID0EF4BG" xlink:type="simple">ds</abbrev> process; cercus dark brown, medium-sized, rather rectangular, with apex nearly bare. <bold>Female</bold>. Body length: 6.4–6.6 mm (n = 47); wing length: 5.2–6.5 mm (n = 65), 0.3 × as wide as long (n = 15). As male, except for: abdomen 1.4 × as long as thorax. Face 2.0–2.3 × (n = 5) as wide as postpedicel (length). Palp about 1/5–1/4 of eye, ovoid. Uppermost six to nine postocular bristles erect, black. One pair of postocellar bristles, rarely with two pairs. Pedicel with some ventral bristles longer than pedicel is deep; postpedicel 0.8–1.0 × as long as deep; arista-like stylus 2.4–2.7 × as long as first three antennal segments combined. Thorax with five to eight <abbrev xmlns:xlink="http://www.w3.org/1999/xlink" xlink:title="acrostichal bristle" id="ABBRID0EL4BG" xlink:type="simple">ac</abbrev>, reaching between 4<sup>th</sup> and 5<sup>th</sup><abbrev xmlns:xlink="http://www.w3.org/1999/xlink" xlink:title="dorsocentral bristle pairs" id="ABBRID0ET4BG" xlink:type="simple">dc</abbrev>. Vein R<sub>4+5</sub> bended but straight near wing apex, there parallel with vein M<sub>1</sub>; apical section of vein M<sub>1</sub> with weak bend (sinuous) at 1/2; crossvein dm-cu rather straight. Proximal section of M 1.7 × as long as apical section. Proximal section of CuA<sub>1</sub> 6.5 × as long as apical section. CuA<sub>x</sub> ratio: 1.5. Femur I bare ventrally. Femur III with two to four thin erect black bristles in basal 1/5, about 1/3 × as long as femur is deep. Tibia II with two large <abbrev xmlns:xlink="http://www.w3.org/1999/xlink" xlink:title="anterodorsal" id="ABBRID0EB5BG" xlink:type="simple">ad</abbrev> bristles, and often 3<sup>rd</sup> shorter basal bristle. Tarsus III black, unmetallic, taI<sub>1</sub> with multiple short black ventral bristles ventrally, nearly as long as taI<sub>1</sub> is deep; taI<sub>5</sub> with both claws. Ratio of femur/tibia/tarsomeres 1–5 in leg I: 8.5/9/5.3/2/1.5/1/1, in leg II: 9/10.5/7.8/3.2/1.9/1/1, and in leg III: 10.1/14.5/6.2/4.2/2.4/1.2/1. Abdomen with five pubescent segments, 6<sup>th</sup> invisible; also ST<sub>IV</sub> with strong whitish dusting.</p><fig id="F8" position="float" orientation="portrait"><label>Figure 8.</label><caption><p><italic><tp:taxon-name><tp:taxon-name-part taxon-name-part-type="genus" reg="Orthoceratium">Orthoceratium</tp:taxon-name-part><tp:taxon-name-part taxon-name-part-type="species" reg="sabulosum">sabulosum</tp:taxon-name-part></tp:taxon-name></italic>, hypopygium (left lateral view). Abbreviations: hyp: hypandrium, ph: phallus, <abbrev xmlns:xlink="http://www.w3.org/1999/xlink" xlink:title="basoventral" id="ABBRID0EE6BG" xlink:type="simple">bv</abbrev> eps: basoventral epandrial setae, <abbrev xmlns:xlink="http://www.w3.org/1999/xlink" xlink:title="apicoventral" id="ABBRID0EI6BG" xlink:type="simple">apv</abbrev> epl: apicoventral epandrial lobe, dsur: dorsal surstylar lobe, pgo: postgonites, cerc: cercus. Scale bar: 0.1 mm.</p></caption><graphic xmlns:xlink="http://www.w3.org/1999/xlink" xlink:href="zookeys-782-049-g008.jpg" position="float" orientation="portrait" xlink:type="simple" id="oo_223752.jpg"/></fig><fig id="F9" position="float" orientation="portrait"><label>Figure 9.</label><caption><p><italic><tp:taxon-name><tp:taxon-name-part taxon-name-part-type="genus" reg="Orthoceratium">Orthoceratium</tp:taxon-name-part><tp:taxon-name-part taxon-name-part-type="species" reg="sabulosum">sabulosum</tp:taxon-name-part></tp:taxon-name></italic>, hypopygial appendages: <bold>A</bold> hypandrium (hyp), phallus (ph) and postgonites (pgo) (right lateral view) <bold>B</bold> apicoventral epandrial lobe (<abbrev xmlns:xlink="http://www.w3.org/1999/xlink" xlink:title="apicoventral" id="ABBRID0EJAAI" xlink:type="simple">apv</abbrev> epl), dorsal (dsur) and ventral surstylar lobes (vsur) (inner view of left surstylus). Scale bar 0.1 mm (applicable for <bold>A, B</bold>).</p></caption><graphic xmlns:xlink="http://www.w3.org/1999/xlink" xlink:href="zookeys-782-049-g009.jpg" position="float" orientation="portrait" xlink:type="simple" id="oo_223753.jpg"/></fig><fig id="F10" position="float" orientation="portrait"><label>Figure 10.</label><caption><p>Posteroventral process on 5<sup>th</sup> tergite, male: <bold>A</bold><italic><tp:taxon-name><tp:taxon-name-part taxon-name-part-type="genus" reg="Orthoceratium">O.</tp:taxon-name-part><tp:taxon-name-part taxon-name-part-type="species" reg="sabulosum">sabulosum</tp:taxon-name-part></tp:taxon-name></italic><bold>B</bold><italic><tp:taxon-name><tp:taxon-name-part taxon-name-part-type="genus" reg="Orthoceratium">Orthoceratium</tp:taxon-name-part><tp:taxon-name-part taxon-name-part-type="species" reg="lacustre">lacustre</tp:taxon-name-part></tp:taxon-name></italic>. Scale bars: 0.5 mm (tergites) and 0.1 mm (processes).</p></caption><graphic xmlns:xlink="http://www.w3.org/1999/xlink" xlink:href="zookeys-782-049-g010.jpg" position="float" orientation="portrait" xlink:type="simple" id="oo_223754.jpg"/></fig></tp:treatment-sec><tp:treatment-sec sec-type="material" id="SECID0E4BAI"><title>Type specimens examined.</title><p><bold>LECTOTYPE</bold> (here designated to fix the identity of the species) ♂, <bold>TUNISIA</bold>: [Tunis governate] “Tunis904” / “Ujhelyi”, [bottom side] “X 26”; “<italic>Alloeoneurus</italic>” / “<italic>sabulosus</italic> Beck.” / “det. Becker”; [red rectangular] “Lectotypus”; “Zool. Mus.” / “Berlin” [<named-content xmlns:xlink="http://www.w3.org/1999/xlink" content-type="dwc:institutional_code" xlink:type="simple">ZMHB</named-content>] (TN-01). <bold>PARALECTOTYPE</bold> ♀, <bold>TUNISIA</bold>: “Tunis904” / “Ujhelyi”, [bottom side] “XI 2”; [red rectangular] “Typus”; “Zool. Mus.” / “Berlin” [<named-content xmlns:xlink="http://www.w3.org/1999/xlink" content-type="dwc:institutional_code" xlink:type="simple">ZMHB</named-content>] (TN-01).</p></tp:treatment-sec><tp:treatment-sec sec-type="type material" id="SECID0EGDAI"><title>Notes on type material.</title><p>The original description of this species by <xref ref-type="bibr" rid="B2">Becker (1907)</xref> is based on multiple specimens (males and females) from Tunis, present in the <named-content xmlns:xlink="http://www.w3.org/1999/xlink" content-type="dwc:institutional_code" xlink:type="simple">HMNH</named-content> at the time of the description. A holotype was not formally designated in <xref ref-type="bibr" rid="B2">Becker (1907)</xref> and it remains uncertain if the two specimens from the <named-content xmlns:xlink="http://www.w3.org/1999/xlink" content-type="dwc:institutional_code" xlink:type="simple">ZMHB</named-content> were part of the type series. Fact is that both specimens in the <named-content xmlns:xlink="http://www.w3.org/1999/xlink" content-type="dwc:institutional_code" xlink:type="simple">ZMHB</named-content> were collected by Ujhelyi in 1904 in Tunis, where Biró (<named-content xmlns:xlink="http://www.w3.org/1999/xlink" content-type="dwc:institutional_code" xlink:type="simple">HMNH</named-content>) also collected <tp:taxon-name><tp:taxon-name-part taxon-name-part-type="order">Diptera</tp:taxon-name-part></tp:taxon-name> in 1903 (<xref ref-type="bibr" rid="B15">Horn et al. 1990</xref>). And as indicated by <xref ref-type="bibr" rid="B1">Becker (1906)</xref> all Tunis specimens were examined at the same time which led to the description of the species in 1907. It is thus very likely that the <named-content xmlns:xlink="http://www.w3.org/1999/xlink" content-type="dwc:institutional_code" xlink:type="simple">ZMHB</named-content> specimens, indeed, belonged to the type series. As it remains uncertain who attached the existing lectotype and paralectotype lables to the <named-content xmlns:xlink="http://www.w3.org/1999/xlink" content-type="dwc:institutional_code" xlink:type="simple">ZMHB</named-content> specimens and when, a formal designation is provided here. We have no explanation, though, how they ended up in Becker’s collection (<named-content xmlns:xlink="http://www.w3.org/1999/xlink" content-type="dwc:institutional_code" xlink:type="simple">ZMHB</named-content>). The Becker catalogues at the <named-content xmlns:xlink="http://www.w3.org/1999/xlink" content-type="dwc:institutional_code" xlink:type="simple">ZMHB</named-content> list a few specimens that he received as a gift from Biró, but these specimens always carry according labels (Jenny Pohl, pers. comm.). However, no such labels were found on the current lectotype and paralectotype.</p></tp:treatment-sec><tp:treatment-sec sec-type="material" id="SECID0EJFAI"><title>Other material examined.</title><p>See Suppl. material <xref ref-type="supplementary-material" rid="S1">1</xref>. List of (non-type) records of <italic><tp:taxon-name><tp:taxon-name-part taxon-name-part-type="genus" reg="Orthoceratium">Orthoceratium</tp:taxon-name-part></tp:taxon-name></italic>.</p></tp:treatment-sec><tp:treatment-sec sec-type="distribution" id="SECID0E1FAI"><title>Distribution.</title><p>Compared to <italic><tp:taxon-name><tp:taxon-name-part taxon-name-part-type="genus" reg="Orthoceratium">O.</tp:taxon-name-part><tp:taxon-name-part taxon-name-part-type="species" reg="lacustre">lacustre</tp:taxon-name-part></tp:taxon-name></italic>, <italic><tp:taxon-name><tp:taxon-name-part taxon-name-part-type="genus" reg="Orthoceratium">O.</tp:taxon-name-part><tp:taxon-name-part taxon-name-part-type="species" reg="sabulosum">sabulosum</tp:taxon-name-part></tp:taxon-name></italic> is much more widespread in the West Palaearctic and currently known with certainty from 14 countries, although it has not (yet) been collected in the northern part of the Mediterranean basin (see Figure <xref ref-type="fig" rid="F1">1</xref>): Denmark (South Jutland), Germany (Niedersachsen), Netherlands (Friesland, Zeeland, Zuid-Holland), Belgium (West-Vlaanderen), Great Britain (Cornwall, Dorset, Essex, Glamorganshire, Kent, Norfolk, North Somerset, Suffolk, Cheshire?), Ireland?, France (Morbihan, Gironde?), Portugal (Algarve, Beira Alta, Beira Litoral, Douro Litoral), Madeira?, Spain (Alicante, Cádiz, Córdoba, Segovia, Teruel, Zaragoza-Soria), Italy (Sardinia), Greece (Attica, North Aegean Islands), Algeria (Algiers, El Tarf, Oran), Tunisia (Ben Arous, Jendouba, Tunis), Turkey (inner Western Anatolia) and Iran (East Azerbaijan). Previous doubts about the occurrence of <italic><tp:taxon-name><tp:taxon-name-part taxon-name-part-type="genus" reg="Orthoceratium">Orthoceratium</tp:taxon-name-part></tp:taxon-name></italic> in subsaharan Africa proved incorrect. However, specimens of <italic><tp:taxon-name><tp:taxon-name-part taxon-name-part-type="genus" reg="Orthoceratium">O.</tp:taxon-name-part><tp:taxon-name-part taxon-name-part-type="species" reg="lacustre">lacustre</tp:taxon-name-part></tp:taxon-name></italic> identified and recorded by <xref ref-type="bibr" rid="B10">Grichanov (1997)</xref> from Tanzania, in fact, proved to belong to <italic><tp:taxon-name><tp:taxon-name-part taxon-name-part-type="genus" reg="Orthoceratium">O.</tp:taxon-name-part><tp:taxon-name-part taxon-name-part-type="species" reg="sabulosum">sabulosum</tp:taxon-name-part></tp:taxon-name></italic> (Figure <xref ref-type="fig" rid="F11">11</xref>). These records (see Appendix) from inland forest areas far beyond its West Palaearctic distribution range remain unexplained.</p><fig id="F11" position="float" orientation="portrait"><label>Figure 11.</label><caption><p><italic><tp:taxon-name><tp:taxon-name-part taxon-name-part-type="genus" reg="Orthoceratium">Orthoceratium</tp:taxon-name-part><tp:taxon-name-part taxon-name-part-type="species" reg="sabulosum">sabulosum</tp:taxon-name-part></tp:taxon-name></italic> from Kimboza Forest Reserve, Tanzania: <bold>A</bold> male specimen <bold>B</bold> labels (photos by Zoltán Soltész).</p></caption><graphic xmlns:xlink="http://www.w3.org/1999/xlink" xlink:href="zookeys-782-049-g011.jpg" position="float" orientation="portrait" xlink:type="simple" id="oo_224925.jpg"/></fig></tp:treatment-sec><tp:treatment-sec sec-type="ecology" id="SECID0EWIAI"><title>Ecology.</title><p>Based on the current records, the distribution range of <italic><tp:taxon-name><tp:taxon-name-part taxon-name-part-type="genus" reg="Orthoceratium">O.</tp:taxon-name-part><tp:taxon-name-part taxon-name-part-type="species" reg="sabulosum">sabulosum</tp:taxon-name-part></tp:taxon-name></italic> differs significantly from that of <italic><tp:taxon-name><tp:taxon-name-part taxon-name-part-type="genus" reg="Orthoceratium">O.</tp:taxon-name-part><tp:taxon-name-part taxon-name-part-type="species" reg="lacustre">lacustre</tp:taxon-name-part></tp:taxon-name></italic>. Despite that, however, both species seem to display a surprisingly similar ecological amplitude. In northwestern Europe (from Great Britain over Belgium and the Netherlands to Germany and Denmark), it is confined to humid coastal habitats, with a strong preference for salt marshes and brackish marshes. In Belgium, the species has only been collected in sea-aster (<italic><tp:taxon-name><tp:taxon-name-part taxon-name-part-type="genus" reg="Aster">Aster</tp:taxon-name-part><tp:taxon-name-part taxon-name-part-type="species" reg="tripolium">tripolium</tp:taxon-name-part></tp:taxon-name></italic>) vegetations, bordering shallow brackish to saltwater ponds (<xref ref-type="bibr" rid="B31">Pollet et al. 2017</xref>) and in wet to slightly flooded <italic><tp:taxon-name><tp:taxon-name-part taxon-name-part-type="genus" reg="Salicornia">Salicornia</tp:taxon-name-part></tp:taxon-name></italic> vegetations in brackish marshes and salt marshes (Pollet, unpubl. data). Also in Greece (Lesvos), Portugal (Algarve, Douro Litoral), Spain (Alicante) and north Africa (Algeria, Tunisia), records originate from locations close to the sea. In sharp contrast, the species is also known from locations between 700 m and 1,907 m in Portugal, Spain, Turkey and Iran, mostly in (coniferous) forest habitat and often with or close to small streams or open water (lakes).</p></tp:treatment-sec><tp:treatment-sec><!--Section generated to contain objects referenced in tp:taxon-treatment.--><fig id="F1" position="float" orientation="portrait"><label>Figure 1.</label><caption><p>Distribution ranges of <italic><tp:taxon-name><tp:taxon-name-part taxon-name-part-type="genus" reg="Orthoceratium">Orthoceratium</tp:taxon-name-part><tp:taxon-name-part taxon-name-part-type="species" reg="lacustre">lacustre</tp:taxon-name-part></tp:taxon-name></italic> (red symbols, incl. type locality of neotype) and <italic><tp:taxon-name><tp:taxon-name-part taxon-name-part-type="genus" reg="Orthoceratium">O.</tp:taxon-name-part><tp:taxon-name-part taxon-name-part-type="species" reg="sabulosum">sabulosum</tp:taxon-name-part></tp:taxon-name></italic> (black symbols, incl. type locality of lectotype) in the West Palaearctic (Iranian records not included). Information related to the site codes is given in Suppl. material <xref ref-type="supplementary-material" rid="S1">1</xref>. List of (non-type) records of <italic><tp:taxon-name><tp:taxon-name-part taxon-name-part-type="genus" reg="Orthoceratium">Orthoceratium</tp:taxon-name-part></tp:taxon-name></italic>.</p></caption><graphic xmlns:xlink="http://www.w3.org/1999/xlink" xlink:href="zookeys-782-049-g001.jpg" position="float" orientation="portrait" xlink:type="simple" id="oo_223745.jpg"/></fig><supplementary-material xmlns:xlink="http://www.w3.org/1999/xlink" id="S1" position="float" orientation="portrait" xlink:type="simple"><label>Supplementary material 1</label><caption><p>List of (non-type) records of <italic><tp:taxon-name><tp:taxon-name-part taxon-name-part-type="genus" reg="Orthoceratium">Orthoceratium</tp:taxon-name-part></tp:taxon-name></italic></p></caption><p>Data type: species data</p><media xlink:href="zookeys-782-049-s001.pdf" mimetype="application" mime-subtype="pdf" position="float" orientation="portrait" xlink:type="simple" id="oo_223774.pdf"/><permissions><license license-type="creative-commons-attribution" xlink:href="http://creativecommons.org/licenses/by/4.0/" xlink:type="simple"><license-p>This is an open access article distributed under the terms of the Creative Commons Attribution License (CC BY 4.0), which permits unrestricted use, distribution, and reproduction in any medium, provided the original author and source are credited.</license-p></license></permissions><attrib specific-use="authors">Author: Marc Pollet</attrib></supplementary-material><fig id="F3" position="float" orientation="portrait"><label>Figure 3.</label><caption><p><italic><tp:taxon-name><tp:taxon-name-part taxon-name-part-type="genus" reg="Orthoceratium">Orthoceratium</tp:taxon-name-part><tp:taxon-name-part taxon-name-part-type="species" reg="lacustre">lacustre</tp:taxon-name-part></tp:taxon-name></italic>, habitus (W): <bold>A</bold> male <bold>B</bold> female. <italic><tp:taxon-name><tp:taxon-name-part taxon-name-part-type="genus" reg="Orthoceratium">Orthoceratium</tp:taxon-name-part><tp:taxon-name-part taxon-name-part-type="species" reg="sabulosum">sabulosum</tp:taxon-name-part></tp:taxon-name></italic>, habitus: <bold>C</bold> male <bold>D</bold> female. Same scale in all pictures.</p></caption><graphic xmlns:xlink="http://www.w3.org/1999/xlink" xlink:href="zookeys-782-049-g003.jpg" position="float" orientation="portrait" xlink:type="simple" id="oo_223747.jpg"/></fig><fig id="F4" position="float" orientation="portrait"><label>Figure 4.</label><caption><p><italic><tp:taxon-name><tp:taxon-name-part taxon-name-part-type="genus" reg="Orthoceratium">Orthoceratium</tp:taxon-name-part><tp:taxon-name-part taxon-name-part-type="species" reg="lacustre">lacustre</tp:taxon-name-part></tp:taxon-name></italic>, head: <bold>A</bold> face (male) <bold>B</bold> face (female) <bold>D</bold> antenna (male) <bold>F</bold> pedicel, posterior view (male). <italic><tp:taxon-name><tp:taxon-name-part taxon-name-part-type="genus" reg="Orthoceratium">Orthoceratium</tp:taxon-name-part><tp:taxon-name-part taxon-name-part-type="species" reg="sabulosum">sabulosum</tp:taxon-name-part></tp:taxon-name></italic>, head: <bold>C</bold> face (male) <bold>E</bold> antenna (male) <bold>G</bold> pedicel, posterior view (male).</p></caption><graphic xmlns:xlink="http://www.w3.org/1999/xlink" xlink:href="zookeys-782-049-g004.jpg" position="float" orientation="portrait" xlink:type="simple" id="oo_223748.jpg"/></fig><fig id="F5" position="float" orientation="portrait"><label>Figure 5.</label><caption><p><italic><tp:taxon-name><tp:taxon-name-part taxon-name-part-type="genus" reg="Orthoceratium">Orthoceratium</tp:taxon-name-part><tp:taxon-name-part taxon-name-part-type="species" reg="lacustre">lacustre</tp:taxon-name-part></tp:taxon-name></italic>, wing and halter: <bold>A</bold> male <bold>B</bold> female. <italic><tp:taxon-name><tp:taxon-name-part taxon-name-part-type="genus" reg="Orthoceratium">Orthoceratium</tp:taxon-name-part><tp:taxon-name-part taxon-name-part-type="species" reg="sabulosum">sabulosum</tp:taxon-name-part></tp:taxon-name></italic>: <bold>C</bold> wing (male). Veins R<sub>4+5</sub>, M<sub>1</sub>, CuA<sub>1</sub>, and dm-cu indicated.</p></caption><graphic xmlns:xlink="http://www.w3.org/1999/xlink" xlink:href="zookeys-782-049-g005.jpg" position="float" orientation="portrait" xlink:type="simple" id="oo_223749.jpg"/></fig><fig id="F6" position="float" orientation="portrait"><label>Figure 6.</label><caption><p><italic><tp:taxon-name><tp:taxon-name-part taxon-name-part-type="genus" reg="Orthoceratium">Orthoceratium</tp:taxon-name-part><tp:taxon-name-part taxon-name-part-type="species" reg="lacustre">lacustre</tp:taxon-name-part></tp:taxon-name></italic>, male: <bold>A</bold> femur I (posteroventral view) <bold>B</bold> tarsomere I<sub>5</sub>, with left tarsus on the left and right tarsus on the right hand side (dorsal view). <italic><tp:taxon-name><tp:taxon-name-part taxon-name-part-type="genus" reg="Orthoceratium">Orthoceratium</tp:taxon-name-part><tp:taxon-name-part taxon-name-part-type="species" reg="sabulosum">sabulosum</tp:taxon-name-part></tp:taxon-name></italic>, male: <bold>C</bold> femur I (posteroventral view).</p></caption><graphic xmlns:xlink="http://www.w3.org/1999/xlink" xlink:href="zookeys-782-049-g006.jpg" position="float" orientation="portrait" xlink:type="simple" id="oo_223750.jpg"/></fig></tp:treatment-sec><ref-list><ref id="B18"><mixed-citation xmlns:xlink="http://www.w3.org/1999/xlink" xlink:type="simple"><person-group><name name-style="western"><surname>Kertész</surname><given-names>K</given-names></name></person-group> (<year>1909</year>) <source>Catalogus dipterorum hucusque descriptorum. Volumen VI. <tp:taxon-name><tp:taxon-name-part taxon-name-part-type="family">Empididae</tp:taxon-name-part></tp:taxon-name>, <tp:taxon-name><tp:taxon-name-part taxon-name-part-type="family">Dolichopodidae</tp:taxon-name-part></tp:taxon-name>, <tp:taxon-name>Musidoridae</tp:taxon-name>.</source><publisher-name>Museum National Hungaricum</publisher-name>, <publisher-loc>Budapest</publisher-loc>, <size units="page">362 pp</size>.</mixed-citation></ref><ref id="B3"><mixed-citation xmlns:xlink="http://www.w3.org/1999/xlink" xlink:type="simple"><person-group><name name-style="western"><surname>Becker</surname><given-names>T</given-names></name></person-group> (<year>1917</year>) Dipterologische Studien. <tp:taxon-name><tp:taxon-name-part taxon-name-part-type="family">Dolichopodidae</tp:taxon-name-part></tp:taxon-name>. A. Paläarktische Region. Nova Acta Academiae Caesareae Leopodinisch-<tp:taxon-name><tp:taxon-name-part taxon-name-part-type="subfamily">Carolinae</tp:taxon-name-part></tp:taxon-name> Germanicae Naturae Curiosorum, 102(2)(1917): 113–361, 103(3)(1918): 203–315, 104(2)(1918): 35–214.</mixed-citation></ref><ref id="B2"><mixed-citation xmlns:xlink="http://www.w3.org/1999/xlink" xlink:type="simple"><person-group><name name-style="western"><surname>Becker</surname><given-names>T</given-names></name></person-group> (<year>1907</year>) Die Ergebnisse meiner dipterologischen Frühjahrsreise nach Algier und Tunis, 1906. Zeitschrift für Systematische Hymenopterologie und Dipterologie 7: 33–61, 97–128, 225–256, 369–407, 454.</mixed-citation></ref><ref id="B15"><mixed-citation xmlns:xlink="http://www.w3.org/1999/xlink" xlink:type="simple"><person-group><name name-style="western"><surname>Horn</surname><given-names>W</given-names></name><name name-style="western"><surname>Kahle</surname><given-names>I</given-names></name><name name-style="western"><surname>Friese</surname><given-names>G</given-names></name><name name-style="western"><surname>Gaedike</surname><given-names>R</given-names></name></person-group> (<year>1990</year>) Collectiones entomologicae. Eine Kompendium über den Verbleib entomologischer Sammlungen der Welt bis 1960. Akademie der Landwirtschaftswissenschaften der Deutschen Demokratischen Republik. Berlin, 1; 2: 1–220; 221–573.</mixed-citation></ref><ref id="B1"><mixed-citation xmlns:xlink="http://www.w3.org/1999/xlink" xlink:type="simple"><person-group><name name-style="western"><surname>Becker</surname><given-names>T</given-names></name></person-group> (<year>1906</year>) Die Ergebnisse meiner dipterologischen Frühjahrsreise nach Algier und Tunis. Zeitschrift für Systematische Hymenopterologie und Dipterologie 6: 1–16, 97–114, 145–158, 273–287, 353–367.</mixed-citation></ref><ref id="B10"><mixed-citation xmlns:xlink="http://www.w3.org/1999/xlink" xlink:type="simple"><person-group><name name-style="western"><surname>Grichanov</surname><given-names>IY</given-names></name></person-group> (<year>1997</year>) <article-title>A brief review of the Afrotropical fauna of the subfamily <tp:taxon-name><tp:taxon-name-part taxon-name-part-type="subfamily">Hydrophorinae</tp:taxon-name-part></tp:taxon-name> (<tp:taxon-name><tp:taxon-name-part taxon-name-part-type="order">Diptera</tp:taxon-name-part></tp:taxon-name>: <tp:taxon-name><tp:taxon-name-part taxon-name-part-type="family">Dolichopodidae</tp:taxon-name-part></tp:taxon-name>) with description of <italic><tp:taxon-name><tp:taxon-name-part taxon-name-part-type="genus">Cemocarus</tp:taxon-name-part><tp:taxon-name-part taxon-name-part-type="species">stuckenbergi</tp:taxon-name-part></tp:taxon-name></italic> sp.n..</article-title><source>International Journal of Dipterological Research</source><volume>8</volume>(<issue>3</issue>): <fpage>149</fpage>–<lpage>157</lpage>.</mixed-citation></ref><ref id="B31"><mixed-citation xmlns:xlink="http://www.w3.org/1999/xlink" xlink:type="simple"><person-group><name name-style="western"><surname>Pollet</surname><given-names>M</given-names></name><name name-style="western"><surname>De Braekeleer</surname><given-names>A</given-names></name><name name-style="western"><surname>Drake</surname><given-names>CM</given-names></name><name name-style="western"><surname>Van de Meutter</surname><given-names>F</given-names></name></person-group> (<year>2017</year>) <article-title>The rediscovery of <italic><tp:taxon-name><tp:taxon-name-part taxon-name-part-type="genus">Orthoceratium</tp:taxon-name-part><tp:taxon-name-part taxon-name-part-type="species">lacustre</tp:taxon-name-part></tp:taxon-name></italic> (Scopoli, 1763) (<tp:taxon-name><tp:taxon-name-part taxon-name-part-type="order">Diptera</tp:taxon-name-part></tp:taxon-name>: <tp:taxon-name><tp:taxon-name-part taxon-name-part-type="family">Dolichopodidae</tp:taxon-name-part></tp:taxon-name>) in Belgium, with data on its ecology and distribution in the Palaearctic region.</article-title><source>Biologia (Bratislava), Zoology</source><volume>72</volume>(<issue>1</issue>): <fpage>62</fpage>–<lpage>69</lpage>. <ext-link xlink:type="simple" ext-link-type="doi" xlink:href="10.1515/biolog-2017-0007">https://doi.org/10.1515/biolog-2017-0007</ext-link></mixed-citation></ref></ref-list></tp:taxon-treatment>
